# Supplementary material for: Morphological and genomic characterisation of the Schistosoma hybrid infecting humans in Europe reveals admixture between Schistosoma haematobium and Schistosoma bovis
Source: PLoS Negl Trop Dis. 2021 Dec 23;15(12):e0010062. doi: 10.1371/journal.pntd.0010062 (PMC8741037; doi:10.1371/journal.pntd.0010062)
Supplement: S1 Table — For each scaffold of the S. haematobium genome, the scaffold length and the number of nucleotides, which were uniquely aligned to the S. bovis genome, are reported. (XLSX) [file pntd.0010062.s001.xlsx]

## Sheet: Feuil1
S. haematobium scaffoflds	S. haematobium scaffolds length	S.bovis alignment length
KL250487	1826302	1195508
KL250488	1789540	1151768
KL250489	1710678	1334120
KL250490	1430671	838267
KL250491	1348533	792438
KL250492	1179553	909969
KL250493	1135280	827568
KL250494	1132846	654420
KL250495	1030494	871016
KL250496	1113073	855760
KL250497	1069724	720132
KL250498	1044564	702414
KL250499	1025580	663727
KL250500	1007671	741627
KL250501	1002491	739473
KL250502	990905	565010
KL250503	975798	654665
KL250504	944587	731193
KL250505	966843	757572
KL250506	951972	781970
KL250507	947106	619160
KL250508	943893	711729
KL250509	930661	758018
KL250510	928667	490715
KL250511	926242	661438
KL250512	917805	722466
KL250513	907461	650681
KL250514	887556	497355
KL250515	877514	537092
KL250516	864387	640897
KL250517	861238	535151
KL250518	857906	584075
KL250519	857628	654097
KL250520	857119	640521
KL250521	850956	515380
KL250522	850837	614167
KL250523	835041	483351
KL250524	817098	551580
KL250525	812188	622969
KL250526	808671	681553
KL250527	800549	422441
KL250528	790210	462589
KL250529	787236	519311
KL250530	785811	463469
KL250531	779236	449996
KL250532	744907	636962
KL250533	768499	421523
KL250534	754565	515944
KL250535	752079	600682
KL250536	744367	509559
KL250537	734074	450104
KL250538	730220	400412
KL250539	727687	492086
KL250540	725208	467858
KL250541	724563	516126
KL250542	723424	501511
KL250543	720268	491181
KL250544	715890	509956
KL250545	714045	564947
KL250546	713269	606496
KL250547	705396	580695
KL250548	704227	415039
KL250549	703785	601982
KL250550	693738	519974
KL250551	686715	416060
KL250552	686263	457456
KL250553	676041	434531
KL250554	674937	415251
KL250555	672906	353674
KL250556	672719	411381
KL250557	672713	355810
KL250558	668520	445931
KL250559	666746	377730
KL250560	664156	422195
KL250561	664109	401109
KL250562	654920	404293
KL250563	653045	451181
KL250564	650918	353593
KL250565	649873	535624
KL250566	648287	469528
KL250567	647123	347904
KL250568	642890	427179
KL250569	642057	519779
KL250570	641753	532680
KL250571	638739	459108
KL250572	635287	406868
KL250573	635074	483204
KL250574	631531	457363
KL250575	626196	376185
KL250576	618022	515773
KL250577	615484	420677
KL250578	610658	413536
KL250579	608995	452253
KL250580	605303	477545
KL250581	604262	377808
KL250582	601718	462837
KL250583	597229	434296
KL250584	591513	422820
KL250585	588825	496692
KL250586	586866	439302
KL250587	586232	477629
KL250588	585945	469231
KL250589	585246	400982
KL250590	579311	445420
KL250591	578600	424680
KL250592	574596	377126
KL250593	571076	255511
KL250594	569591	304376
KL250595	568615	450684
KL250596	568511	426348
KL250597	568236	471735
KL250598	567300	399037
KL250599	566830	405964
KL250600	565638	304839
KL250601	561514	323354
KL250602	561249	407794
KL250603	560489	458311
KL250604	559361	321485
KL250605	558529	292246
KL250606	557311	323087
KL250607	557157	467480
KL250608	554783	436322
KL250609	554347	302888
KL250610	554035	394130
KL250611	553601	471792
KL250612	553570	460792
KL250613	552705	300631
KL250614	552186	369266
KL250615	543870	346203
KL250616	541213	321007
KL250617	540672	300566
KL250618	539264	432356
KL250619	537822	395144
KL250620	537144	462270
KL250621	536832	245805
KL250622	532460	316293
KL250623	530641	386403
KL250624	528158	332728
KL250625	524901	401760
KL250626	520774	403580
KL250627	520552	404166
KL250628	517706	201390
KL250629	514677	385566
KL250630	514366	400919
KL250631	511848	421057
KL250632	511649	406789
KL250633	510434	420736
KL250634	510417	249961
KL250635	506471	335045
KL250636	506468	384651
KL250637	504631	384617
KL250638	504432	278047
KL250639	504212	402124
KL250640	502984	430886
KL250641	502194	260463
KL250642	501936	380935
KL250643	501683	258977
KL250644	499162	367463
KL250645	498365	263969
KL250646	497797	287443
KL250647	494879	381555
KL250648	491765	292318
KL250649	491393	303023
KL250650	489403	266197
KL250651	488026	352663
KL250652	486489	367607
KL250653	484514	190781
KL250654	483862	360550
KL250655	482660	375299
KL250656	481750	272156
KL250657	480042	326796
KL250658	479812	257947
KL250659	476576	352562
KL250660	471348	279992
KL250661	469103	334366
KL250662	469019	308175
KL250663	467575	401804
KL250664	462077	223895
KL250665	460774	368129
KL250666	460621	329279
KL250667	458912	361722
KL250668	457982	358482
KL250669	455880	345950
KL250670	455587	246534
KL250671	454751	246914
KL250672	452813	230860
KL250673	451602	359154
KL250674	446444	343514
KL250675	445628	347728
KL250676	444860	372204
KL250677	444385	325061
KL250678	444246	347052
KL250679	443111	278305
KL250680	439597	355117
KL250681	437910	341760
KL250682	436612	255646
KL250683	435319	314910
KL250684	435222	257041
KL250685	433891	354407
KL250686	433871	373055
KL250687	433326	323262
KL250688	433179	356165
KL250689	432377	308761
KL250690	430853	360948
KL250691	429762	361385
KL250692	428477	305225
KL250693	427990	261929
KL250694	426962	275657
KL250695	425436	274146
KL250696	424410	358298
KL250697	422910	260076
KL250698	421576	308914
KL250699	419885	291056
KL250700	418890	229149
KL250701	418517	289530
KL250702	418071	271573
KL250703	416780	310400
KL250704	416710	281096
KL250705	415703	296648
KL250706	415253	286110
KL250707	415109	293711
KL250708	415095	311807
KL250709	413675	304854
KL250710	412937	286899
KL250711	409676	177967
KL250712	409397	279877
KL250713	409313	316762
KL250714	408413	313612
KL250715	408055	320826
KL250716	407327	293069
KL250717	407095	275995
KL250718	406354	252221
KL250719	403905	282096
KL250720	403337	269483
KL250721	402093	254090
KL250722	401188	274617
KL250723	400381	282289
KL250724	398189	263613
KL250725	397250	263695
KL250726	394970	334610
KL250727	394389	226840
KL250728	393267	304318
KL250729	392376	195048
KL250730	390958	348029
KL250731	390722	187233
KL250732	389547	319687
KL250733	388816	336400
KL250734	388763	304780
KL250735	388369	286644
KL250736	388016	168311
KL250737	387779	200651
KL250738	386886	223087
KL250739	386850	243636
KL250740	385361	255642
KL250741	384796	295594
KL250742	384625	247183
KL250743	384241	257845
KL250744	383867	270595
KL250745	383156	253238
KL250746	382871	236770
KL250747	382002	270662
KL250748	380325	268833
KL250749	380164	235710
KL250750	379407	290095
KL250751	378798	313772
KL250752	377717	210442
KL250753	377552	272655
KL250754	377485	276491
KL250755	376035	282683
KL250756	374966	259245
KL250757	374779	304991
KL250758	373999	184793
KL250759	367761	192655
KL250760	363786	291358
KL250761	363572	238287
KL250762	363421	250057
KL250763	363111	249101
KL250764	362458	189268
KL250765	362044	299453
KL250766	361552	194650
KL250767	360603	264544
KL250768	360019	273657
KL250769	358887	203458
KL250770	358496	287049
KL250771	356786	279178
KL250772	355843	251118
KL250773	354470	292322
KL250774	354069	268955
KL250775	352451	208343
KL250776	352303	183392
KL250777	349872	234146
KL250778	349458	219987
KL250779	349138	217253
KL250780	349075	249032
KL250781	347569	292775
KL250782	347511	207586
KL250783	347441	253402
KL250784	347083	266391
KL250785	346512	245300
KL250786	345978	243689
KL250787	343697	263489
KL250788	343681	235175
KL250789	343665	227838
KL250790	342583	16552
KL250791	341571	194357
KL250792	341057	205641
KL250793	340641	215791
KL250794	339895	249432
KL250795	339470	279238
KL250796	338699	268940
KL250797	338269	204159
KL250798	336924	221666
KL250799	336737	204971
KL250800	336557	252329
KL250801	336272	262535
KL250802	335808	258283
KL250803	334357	254326
KL250804	334221	271142
KL250805	331267	236325
KL250806	330985	235978
KL250807	329572	259495
KL250808	329335	222479
KL250809	328963	269314
KL250810	328542	240075
KL250811	328082	192474
KL250812	328023	170378
KL250813	327910	224922
KL250814	326848	237637
KL250815	326698	239664
KL250816	326243	206829
KL250817	325656	243854
KL250818	325103	195360
KL250819	324475	267562
KL250820	324318	220549
KL250821	324128	248864
KL250822	323162	170122
KL250823	323010	255497
KL250824	322702	209408
KL250825	321800	254564
KL250826	321783	196363
KL250827	320112	245790
KL250828	319968	214993
KL250829	319925	229451
KL250830	319676	229398
KL250831	319415	225869
KL250832	318778	241137
KL250833	318762	215863
KL250834	318075	253541
KL250835	318023	167601
KL250836	317484	253966
KL250837	317285	171288
KL250838	315547	246523
KL250839	315346	246690
KL250840	314929	216143
KL250841	312176	210668
KL250842	312175	249357
KL250843	312035	259022
KL250844	311465	244312
KL250845	310489	228767
KL250846	309683	178640
KL250847	309299	188401
KL250848	308828	207376
KL250849	307507	172498
KL250850	307068	225336
KL250851	306738	173830
KL250852	304793	245565
KL250853	304386	216447
KL250854	304173	193730
KL250855	303414	260083
KL250856	303186	226863
KL250857	302902	218982
KL250858	302472	153387
KL250859	301960	250501
KL250860	301234	201249
KL250861	300676	191002
KL250862	300597	213532
KL250863	298986	226266
KL250864	296469	216102
KL250865	295552	233255
KL250866	295502	194780
KL250867	295367	148632
KL250868	294944	175565
KL250869	294059	226779
KL250870	294032	199114
KL250871	293690	202061
KL250872	293138	238701
KL250873	291410	198589
KL250874	290294	212690
KL250875	290204	215088
KL250876	289605	194567
KL250877	289476	163347
KL250878	289417	209920
KL250879	289380	172802
KL250880	289222	214477
KL250881	288707	180934
KL250882	287608	201663
KL250883	287344	179940
KL250884	287124	199705
KL250885	286098	173747
KL250886	282962	110983
KL250887	282958	139131
KL250888	282514	195553
KL250889	282317	223794
KL250890	281617	214615
KL250891	281551	188021
KL250892	281051	186469
KL250893	280990	192342
KL250894	280835	217843
KL250895	279820	218701
KL250896	279682	219396
KL250897	279375	231179
KL250898	278612	196119
KL250899	278539	219053
KL250900	278538	219650
KL250901	277993	163266
KL250902	277828	190015
KL250903	277804	175133
KL250904	276764	214949
KL250905	276612	220364
KL250906	275609	225814
KL250907	275200	188785
KL250908	273556	148814
KL250909	272548	181596
KL250910	272288	175831
KL250911	272259	126401
KL250912	271708	151752
KL250913	271576	232901
KL250914	270910	179039
KL250915	269326	171682
KL250916	268735	179406
KL250917	268701	170207
KL250918	268681	163523
KL250919	267813	168870
KL250920	267431	111137
KL250921	266683	195612
KL250922	265583	223888
KL250923	264706	195000
KL250924	264480	204013
KL250925	263704	107324
KL250926	263651	179569
KL250927	262647	235484
KL250928	262382	170263
KL250929	262016	196354
KL250930	259911	182946
KL250931	259537	186411
KL250932	258849	196779
KL250933	258487	155360
KL250934	258070	218739
KL250935	257984	191296
KL250936	257216	200139
KL250937	257024	185792
KL250938	257007	197599
KL250939	256708	148102
KL250940	256437	145352
KL250941	255927	182792
KL250942	255374	207655
KL250943	253797	209112
KL250944	253035	209879
KL250945	252708	160781
KL250946	252691	169639
KL250947	252290	193463
KL250948	251152	178634
KL250949	250812	219601
KL250950	250523	159181
KL250951	249514	148376
KL250952	249359	159158
KL250953	248359	175236
KL250954	248308	188795
KL250955	247009	180482
KL250956	246865	182926
KL250957	246369	188629
KL250958	246222	157126
KL250959	246072	160053
KL250960	245234	201505
KL250961	243410	165216
KL250962	242914	176413
KL250963	242429	188759
KL250964	242293	196723
KL250965	241227	163368
KL250966	241121	153989
KL250967	240715	176826
KL250968	240364	189031
KL250969	239943	165800
KL250970	239697	164066
KL250971	239165	164585
KL250972	238531	164353
KL250973	238461	206571
KL250974	238316	132753
KL250975	236595	170706
KL250976	236488	135209
KL250977	236095	147239
KL250978	235613	184013
KL250979	235269	176021
KL250980	235266	173574
KL250981	235258	169027
KL250982	234934	154912
KL250983	234877	194248
KL250984	234642	171178
KL250985	233905	142366
KL250986	233776	207860
KL250987	233541	189644
KL250988	232959	120774
KL250989	232247	204867
KL250990	231660	177147
KL250991	231534	139972
KL250992	230800	195819
KL250993	230715	83617
KL250994	230269	123858
KL250995	229918	173576
KL250996	229064	168211
KL250997	228829	143970
KL250998	228642	175190
KL250999	228439	189702
KL251000	228080	180626
KL251001	227779	105211
KL251002	227199	150088
KL251003	226435	175795
KL251004	225851	125309
KL251005	225756	156650
KL251006	224879	166645
KL251007	224504	172167
KL251008	224453	147653
KL251009	224339	114155
KL251010	224150	103803
KL251011	224042	173721
KL251012	222785	161705
KL251013	222582	138104
KL251014	221095	154535
KL251015	220865	156027
KL251016	220532	137174
KL251017	220366	180119
KL251018	220345	172220
KL251019	219823	128468
KL251020	219813	158200
KL251021	219704	119251
KL251022	218954	117212
KL251023	218376	183495
KL251024	217978	188156
KL251025	217861	146442
KL251026	217649	150578
KL251027	216878	155142
KL251028	216658	103385
KL251029	215535	134406
KL251030	213637	165302
KL251031	213477	111767
KL251032	213299	147939
KL251033	213227	100900
KL251034	212863	78371
KL251035	209300	129014
KL251036	211676	154889
KL251037	209633	176250
KL251038	209502	124969
KL251039	208853	124521
KL251040	208599	152971
KL251041	208151	126590
KL251042	208125	162203
KL251043	207824	165190
KL251044	207737	152585
KL251045	207644	124877
KL251046	207537	164937
KL251047	207328	171377
KL251048	207294	171704
KL251049	206741	87107
KL251050	206412	124184
KL251051	206325	161888
KL251052	205486	145843
KL251053	205282	138537
KL251054	205209	79468
KL251055	204524	162845
KL251056	203870	158394
KL251057	203368	172340
KL251058	203070	174616
KL251059	203056	124138
KL251060	202521	135434
KL251061	202471	98404
KL251062	202143	111799
KL251063	201983	156982
KL251064	201611	16524
KL251065	201545	92591
KL251066	200390	105328
KL251067	200389	153123
KL251068	200132	123042
KL251069	199953	176478
KL251070	199926	115758
KL251071	199503	159583
KL251072	199378	155480
KL251073	199260	149277
KL251074	199217	138309
KL251075	199021	108170
KL251076	198687	122162
KL251077	197881	146503
KL251078	197862	115679
KL251079	197683	102181
KL251080	197044	110286
KL251081	196209	69354
KL251082	195895	119301
KL251083	195566	124630
KL251084	195450	136546
KL251085	195320	136961
KL251086	195238	115673
KL251087	195226	129793
KL251088	194687	106704
KL251089	194481	136307
KL251090	193802	23990
KL251091	193079	112721
KL251092	192776	130945
KL251093	192573	117798
KL251094	192287	130948
KL251095	191748	144272
KL251096	191514	113991
KL251097	189265	131705
KL251098	188715	142516
KL251099	188422	120833
KL251100	187957	105941
KL251101	187569	91824
KL251102	187160	121505
KL251103	186287	130699
KL251104	186220	121050
KL251105	186213	128078
KL251106	186093	156591
KL251107	185404	115250
KL251108	183041	110484
KL251109	184935	140597
KL251110	183991	108071
KL251111	183693	150260
KL251112	182847	151261
KL251113	182795	145900
KL251114	182302	87787
KL251115	181732	81143
KL251116	181605	124576
KL251117	181563	127774
KL251118	180823	94750
KL251119	180401	150564
KL251120	180292	118342
KL251121	179902	115434
KL251122	179158	140396
KL251123	178306	128269
KL251124	177748	97920
KL251125	177605	72497
KL251126	177506	90363
KL251127	177466	120891
KL251128	177404	146933
KL251129	177055	96256
KL251130	176682	103974
KL251131	175665	143030
KL251132	174594	138159
KL251133	174403	103055
KL251134	171499	104168
KL251135	173842	93684
KL251136	173466	81081
KL251137	172061	98003
KL251138	171371	144251
KL251139	171283	130118
KL251140	170773	126064
KL251141	170365	140304
KL251142	170357	118756
KL251143	170339	101336
KL251144	170305	135525
KL251145	169979	113480
KL251146	169732	69385
KL251147	169658	87917
KL251148	168916	112620
KL251149	168555	62743
KL251150	167724	99082
KL251151	167687	94460
KL251152	167301	138322
KL251153	167132	142002
KL251154	166905	135845
KL251155	166737	113460
KL251156	166631	130666
KL251157	165926	57548
KL251158	165699	120796
KL251159	165454	122191
KL251160	165282	125275
KL251161	165214	99542
KL251162	164840	105791
KL251163	164654	120215
KL251164	164594	100615
KL251165	164385	132860
KL251166	164366	127304
KL251167	164161	136487
KL251168	164072	89770
KL251169	163934	124964
KL251170	163886	42166
KL251171	163827	87652
KL251172	163557	118890
KL251173	162723	127612
KL251174	161956	131562
KL251175	160741	126124
KL251176	160179	102599
KL251177	159948	102689
KL251178	159549	118431
KL251179	159194	67843
KL251180	158834	72178
KL251181	158631	118351
KL251182	158273	141037
KL251183	157915	114242
KL251184	157675	126555
KL251185	157213	74965
KL251186	156908	112562
KL251187	155715	110210
KL251188	155695	89455
KL251189	155535	131955
KL251190	155215	93253
KL251191	154811	123749
KL251192	154760	45020
KL251193	154630	108841
KL251194	154229	134934
KL251195	154217	31162
KL251196	153780	124502
KL251197	153582	96070
KL251198	153543	114335
KL251199	153426	108858
KL251200	153390	94266
KL251201	153285	115781
KL251202	153092	110118
KL251203	152792	78528
KL251204	152570	114890
KL251205	152324	109063
KL251206	151673	75725
KL251207	151563	102087
KL251208	151298	92219
KL251209	150439	103781
KL251210	150397	86431
KL251211	149985	123998
KL251212	149791	71251
KL251213	149405	102663
KL251214	148291	90203
KL251215	148286	98239
KL251216	147702	125191
KL251217	147647	113010
KL251218	147596	108985
KL251219	147052	83219
KL251220	146636	118250
KL251221	146392	124065
KL251222	146017	100501
KL251223	145874	86781
KL251224	144657	89802
KL251225	143926	86513
KL251226	143728	102960
KL251227	143654	106828
KL251228	143412	104063
KL251229	143157	115463
KL251230	142638	110384
KL251231	142612	120724
KL251232	142257	109111
KL251233	142176	110808
KL251234	142160	102528
KL251235	141737	97305
KL251236	141719	104979
KL251237	141618	89095
KL251238	141251	100054
KL251239	141177	87689
KL251240	141121	61385
KL251241	140928	87373
KL251242	140670	94920
KL251243	139427	87393
KL251244	140375	49769
KL251245	140279	109297
KL251246	139813	78482
KL251247	138802	88152
KL251248	138179	99546
KL251249	138053	94121
KL251250	137756	97393
KL251251	137712	117984
KL251252	137460	96939
KL251253	137406	65299
KL251254	137339	101103
KL251255	137206	108413
KL251256	137203	79306
KL251257	137118	63300
KL251258	136948	82948
KL251259	136899	100264
KL251260	136744	120959
KL251261	135728	115529
KL251262	135728	101608
KL251263	135328	81481
KL251264	135298	103277
KL251265	134964	119904
KL251266	134771	27496
KL251267	134355	103068
KL251268	134015	90253
KL251269	131178	100461
KL251270	133907	64950
KL251271	133210	66789
KL251272	132811	77505
KL251273	131158	98361
KL251274	130940	79150
KL251275	130723	81896
KL251276	130586	96831
KL251277	130586	82022
KL251278	130479	111365
KL251279	130478	78622
KL251280	130469	75223
KL251281	130012	91786
KL251282	129947	107233
KL251283	129809	90873
KL251284	129656	82181
KL251285	129648	103976
KL251286	129626	90906
KL251287	129328	115960
KL251288	129318	88888
KL251289	129054	75448
KL251290	128887	89342
KL251291	128610	81161
KL251292	128577	90702
KL251293	128539	110847
KL251294	128508	65852
KL251295	128397	107024
KL251296	128324	110197
KL251297	127867	115712
KL251298	127715	88267
KL251299	127570	61232
KL251300	127494	102727
KL251301	127420	91822
KL251302	126897	95610
KL251303	126464	79773
KL251304	126022	86246
KL251305	126007	48624
KL251306	125778	49516
KL251307	125383	49090
KL251308	124973	80981
KL251309	124633	97593
KL251310	124182	79238
KL251311	124044	43693
KL251312	123994	75150
KL251313	123979	80855
KL251314	123821	95539
KL251315	123461	56170
KL251316	123179	84012
KL251317	122843	75616
KL251318	122676	86527
KL251319	122488	72197
KL251320	122407	71216
KL251321	122225	94613
KL251322	122168	87357
KL251323	122110	96652
KL251324	121991	95266
KL251325	121533	105294
KL251326	121329	91317
KL251327	121247	80672
KL251328	121068	97290
KL251329	120846	102191
KL251330	120812	78062
KL251331	120573	56588
KL251332	120356	97385
KL251333	120239	110228
KL251334	120078	101444
KL251335	119794	109839
KL251336	119748	35982
KL251337	119598	101946
KL251338	119393	85656
KL251339	119085	79269
KL251340	118701	92187
KL251341	118461	50015
KL251342	118379	56615
KL251343	118184	93965
KL251344	117769	94579
KL251345	117632	69374
KL251346	117590	84438
KL251347	117486	67537
KL251348	117450	92373
KL251349	117326	91246
KL251350	117288	64984
KL251351	117249	57963
KL251352	116659	64709
KL251353	116391	90113
KL251354	116230	81946
KL251355	116022	68653
KL251356	115976	5904
KL251357	115777	84812
KL251358	115766	41017
KL251359	115763	89656
KL251360	115733	85784
KL251361	115473	63010
KL251362	114733	76954
KL251363	114688	106145
KL251364	114579	75448
KL251365	114488	86441
KL251366	114345	75080
KL251367	113250	68378
KL251368	114333	91475
KL251369	113782	47229
KL251370	113368	53326
KL251371	113065	83599
KL251372	112883	59424
KL251373	112815	79728
KL251374	112800	57409
KL251375	112594	63787
KL251376	112578	64306
KL251377	112501	70269
KL251378	112264	16042
KL251379	112253	85296
KL251380	112036	18034
KL251381	111982	73521
KL251382	111948	70631
KL251383	111341	56937
KL251384	111118	95227
KL251385	110948	65132
KL251386	110938	64067
KL251387	110860	50223
KL251388	110577	80018
KL251389	110457	71322
KL251390	110207	60499
KL251391	110181	92051
KL251392	110055	50486
KL251393	109280	82306
KL251394	109765	83636
KL251395	109459	71549
KL251396	109288	81279
KL251397	109154	56223
KL251398	109056	71388
KL251399	108845	67945
KL251400	108787	78227
KL251401	108782	89026
KL251402	108723	50785
KL251403	108701	40278
KL251404	108630	90527
KL251405	108595	94717
KL251406	107223	77847
KL251407	107168	82230
KL251408	107041	81659
KL251409	106956	78592
KL251410	106920	76717
KL251411	106578	71979
KL251412	106030	67062
KL251413	105768	81499
KL251414	105529	73180
KL251415	105417	69991
KL251416	105299	78110
KL251417	104960	83093
KL251418	104597	70694
KL251419	103863	84640
KL251420	104405	65301
KL251421	103909	76235
KL251422	103887	55022
KL251423	103744	89474
KL251424	103742	44579
KL251425	103510	36277
KL251426	103474	70089
KL251427	103144	68558
KL251428	103111	67672
KL251429	103000	60767
KL251430	102922	34593
KL251431	102589	72022
KL251432	102391	53736
KL251433	102145	71992
KL251434	101948	78917
KL251435	101835	39560
KL251436	101589	66082
KL251437	101342	79853
KL251438	101308	63989
KL251439	100734	57291
KL251440	100470	69197
KL251441	100387	68173
KL251442	100012	86142
KL251443	99825	82887
KL251444	99421	65567
KL251445	99397	51779
KL251446	99338	5931
KL251447	99233	56749
KL251448	99084	60516
KL251449	99013	78047
KL251450	98907	57848
KL251451	98697	55399
KL251452	98642	57990
KL251453	98220	73889
KL251454	98173	46789
KL251455	98095	53591
KL251456	97856	62406
KL251457	97675	71362
KL251458	97155	75808
KL251459	97006	9561
KL251460	96926	62350
KL251461	96877	45636
KL251462	96863	70590
KL251463	96811	76628
KL251464	96686	74776
KL251465	96652	34826
KL251466	96488	72038
KL251467	96162	20957
KL251468	95823	59230
KL251469	95660	46448
KL251470	95465	61983
KL251471	95183	68346
KL251472	94996	57207
KL251473	94771	47611
KL251474	94646	52018
KL251475	94324	54139
KL251476	93987	71493
KL251477	93832	62867
KL251478	93611	62915
KL251479	93603	45704
KL251480	93333	60121
KL251481	93328	45223
KL251482	93314	54537
KL251483	93283	33170
KL251484	93067	56661
KL251485	92786	40827
KL251486	92780	71832
KL251487	92776	29849
KL251488	92711	60317
KL251489	92650	56822
KL251490	92469	72162
KL251491	92460	43572
KL251492	92460	62759
KL251493	92424	54416
KL251494	92036	3293
KL251495	91283	56623
KL251496	91067	53621
KL251497	90947	70418
KL251498	90810	69579
KL251499	90621	58990
KL251500	90620	47726
KL251501	90535	65123
KL251502	90469	76131
KL251503	90264	58457
KL251504	89844	21311
KL251505	89762	72410
KL251506	89710	57874
KL251507	89678	54446
KL251508	89605	59442
KL251509	89526	61202
KL251510	89472	45626
KL251511	89176	61446
KL251512	89061	58467
KL251513	88771	46160
KL251514	88692	50879
KL251515	88689	45114
KL251516	88680	52827
KL251517	88247	38724
KL251518	88192	66375
KL251519	87897	67659
KL251520	87816	69508
KL251521	87683	50478
KL251522	87653	56117
KL251523	87575	57624
KL251524	87567	58682
KL251525	87543	44273
KL251526	87397	48584
KL251527	87332	8543
KL251528	87246	69222
KL251529	87025	60764
KL251530	86879	63739
KL251531	86778	76451
KL251532	86470	44700
KL251533	86146	55706
KL251534	86124	40005
KL251535	85896	61948
KL251536	85838	25807
KL251537	85830	62477
KL251538	85526	61806
KL251539	85496	42339
KL251540	85470	43670
KL251541	85379	64412
KL251542	85291	53339
KL251543	85040	5524
KL251544	84947	60628
KL251545	84733	55545
KL251546	84657	34038
KL251547	84520	61145
KL251548	84374	79107
KL251549	84149	67587
KL251550	84121	51917
KL251551	83834	57614
KL251552	83671	36703
KL251553	83563	47514
KL251554	83311	52679
KL251555	83204	79727
KL251556	82995	51913
KL251557	82806	59291
KL251558	82779	61863
KL251559	82762	48100
KL251560	82252	50833
KL251561	82038	70872
KL251562	81985	63748
KL251563	81417	48029
KL251564	81518	35083
KL251565	81505	64844
KL251566	81492	51471
KL251567	81275	62589
KL251568	81274	49836
KL251569	81140	28129
KL251570	81091	47926
KL251571	80817	54146
KL251572	80692	34800
KL251573	80651	826
KL251574	80468	57415
KL251575	80403	60297
KL251576	80325	58186
KL251577	80289	54376
KL251578	80138	45659
KL251579	80094	50214
KL251580	80019	31951
KL251581	80011	40594
KL251582	79986	50591
KL251583	79921	63032
KL251584	79804	69965
KL251585	79753	43013
KL251586	79538	63196
KL251587	79385	21038
KL251588	79212	60332
KL251589	78934	50177
KL251590	79188	53923
KL251591	79166	49798
KL251592	78959	71081
KL251593	78689	55839
KL251594	78686	53779
KL251595	78508	43943
KL251596	78398	27988
KL251597	78361	55748
KL251598	78217	59339
KL251599	77911	56973
KL251600	77794	65811
KL251601	77715	42696
KL251602	77703	52399
KL251603	77651	50053
KL251604	77581	64202
KL251605	77534	48276
KL251606	77467	60660
KL251607	77453	59413
KL251608	77037	33451
KL251609	76884	51080
KL251610	76700	47218
KL251611	76515	47518
KL251612	76476	55541
KL251613	76429	61950
KL251614	76319	52434
KL251615	75976	54465
KL251616	76235	61970
KL251617	76155	29644
KL251618	76112	40227
KL251619	75961	60279
KL251620	75949	66031
KL251621	75792	47545
KL251622	75340	54151
KL251623	75306	52453
KL251624	75202	67015
KL251625	75137	20488
KL251626	74977	43643
KL251627	74906	53802
KL251628	74367	59782
KL251629	74160	51927
KL251630	74106	38478
KL251631	74089	54838
KL251632	73945	46749
KL251633	73815	65730
KL251634	73763	37800
KL251635	73574	57957
KL251636	73252	52216
KL251637	73225	47342
KL251638	73208	27190
KL251639	72976	7326
KL251640	72703	742
KL251641	72159	42524
KL251642	72324	52644
KL251643	72265	66785
KL251644	72248	35328
KL251645	72064	47800
KL251646	72040	55547
KL251647	71911	54180
KL251648	71743	43879
KL251649	71639	56787
KL251650	71110	4123
KL251651	70593	50539
KL251652	70541	38538
KL251653	70252	8571
KL251654	70156	65019
KL251655	69623	46688
KL251656	69596	1339
KL251657	69562	46751
KL251658	69516	34698
KL251659	69407	55918
KL251660	69218	47407
KL251661	69153	42574
KL251662	68905	31606
KL251663	68892	15235
KL251664	68633	60271
KL251665	68615	49126
KL251666	68597	54747
KL251667	68497	31194
KL251668	68122	53261
KL251669	68399	47147
KL251670	68284	23238
KL251671	68162	43821
KL251672	68109	26495
KL251673	67976	31683
KL251674	67623	5376
KL251675	67403	1825
KL251676	67396	48587
KL251677	67242	40417
KL251678	67193	13976
KL251679	66973	37843
KL251680	66873	27656
KL251681	66687	835
KL251682	66596	57710
KL251683	66559	51788
KL251684	66553	47778
KL251685	66541	588
KL251686	66458	36326
KL251687	66171	31244
KL251688	66149	53447
KL251689	66132	52137
KL251690	66020	31652
KL251691	65892	45176
KL251692	65430	30875
KL251693	65384	52880
KL251694	65333	50400
KL251695	64991	50258
KL251696	64882	39826
KL251697	64837	37639
KL251698	64728	32696
KL251699	64712	17105
KL251700	64693	52180
KL251701	64570	43620
KL251702	64519	57490
KL251703	64385	46192
KL251704	64348	58205
KL251705	64340	39587
KL251706	64325	41735
KL251707	64236	41878
KL251708	64227	39752
KL251709	64137	36936
KL251710	64131	49375
KL251711	64117	40469
KL251712	64044	32840
KL251713	63839	23585
KL251714	63832	42183
KL251715	63800	34540
KL251716	63788	48900
KL251717	63712	38442
KL251718	63491	42745
KL251719	63481	44998
KL251720	63443	40766
KL251721	63427	40708
KL251722	63211	51587
KL251723	63151	33074
KL251724	63108	48391
KL251725	62725	24797
KL251726	62256	39214
KL251727	62195	29204
KL251728	62048	47785
KL251729	62008	37051
KL251730	61940	32948
KL251731	61911	43165
KL251732	61803	47280
KL251733	61591	41854
KL251734	61345	40270
KL251735	61333	31168
KL251736	61308	40368
KL251737	61244	46825
KL251738	61111	50375
KL251739	60963	38377
KL251740	60953	39481
KL251741	60919	41046
KL251742	60843	32777
KL251743	60619	42240
KL251744	60575	17
KL251745	60259	22253
KL251746	60242	31575
KL251747	60146	8854
KL251748	59985	33689
KL251749	59980	14831
KL251750	59926	43550
KL251751	59676	31193
KL251752	59516	48752
KL251753	59286	29999
KL251754	59066	25093
KL251755	59005	25905
KL251756	58742	45873
KL251757	58617	35154
KL251758	58515	21881
KL251759	58514	37679
KL251760	58506	18913
KL251761	58446	34017
KL251762	58436	52868
KL251763	58196	34096
KL251764	58194	38188
KL251765	58185	38818
KL251766	58007	30379
KL251767	57801	37235
KL251768	57762	48814
KL251769	57709	51071
KL251770	57697	37960
KL251771	57661	28209
KL251772	57647	48329
KL251773	57498	44048
KL251774	57245	50316
KL251775	57163	42467
KL251776	57122	5272
KL251777	57062	51556
KL251778	56973	9395
KL251779	56690	33152
KL251780	56643	4065
KL251781	56484	26639
KL251782	56344	26619
KL251783	56272	29513
KL251784	56183	27499
KL251785	56133	28963
KL251786	55986	18985
KL251787	55924	42928
KL251788	55923	49772
KL251789	55384	35200
KL251790	55358	25979
KL251791	55315	36830
KL251792	55286	28576
KL251793	55050	2780
KL251794	55003	43194
KL251795	54893	17320
KL251796	54888	9529
KL251797	54611	39319
KL251798	54540	36594
KL251799	54537	28296
KL251800	54414	38528
KL251801	54329	32413
KL251802	54084	18342
KL251803	54079	26546
KL251804	53862	45057
KL251805	53792	49899
KL251806	53455	31700
KL251807	53388	38237
KL251808	53315	41252
KL251809	53293	10711
KL251810	53014	29784
KL251811	52835	38612
KL251812	52682	27129
KL251813	52591	403
KL251814	52566	1078
KL251815	52400	31209
KL251816	52198	30308
KL251817	52112	44288
KL251818	52086	41613
KL251819	51996	41365
KL251820	51976	32718
KL251821	51837	24350
KL251822	51621	26125
KL251823	51740	34119
KL251824	51695	2484
KL251825	51627	25254
KL251826	51439	26784
KL251827	51412	37165
KL251828	51345	28767
KL251829	51331	34908
KL251830	51203	2952
KL251831	51183	28666
KL251832	51117	34214
KL251833	51043	37545
KL251834	51028	18134
KL251835	51022	27243
KL251836	50881	45743
KL251837	50851	41442
KL251838	50653	33800
KL251839	50618	14156
KL251840	50514	36709
KL251841	50258	27755
KL251842	50197	41091
KL251843	50042	19593
KL251844	50033	24286
KL251845	49956	4160
KL251846	49680	30240
KL251847	49644	23935
KL251848	49402	3810
KL251849	49240	20755
KL251850	48603	25683
KL251851	48908	3822
KL251852	48711	30342
KL251853	48652	33627
KL251854	48561	30576
KL251855	48485	28793
KL251856	48362	28466
KL251857	48258	40760
KL251858	48182	28432
KL251859	48121	19566
KL251860	48093	36066
KL251861	47999	30710
KL251862	47981	29188
KL251863	47967	29718
KL251864	47862	34314
KL251865	47851	12796
KL251866	47831	30951
KL251867	47778	28304
KL251868	47761	3929
KL251869	47549	30242
KL251870	47437	15708
KL251871	47252	39282
KL251872	47219	32615
KL251873	47145	42794
KL251874	47058	32120
KL251875	47042	32663
KL251876	47035	36412
KL251877	46861	34733
KL251878	46508	39880
KL251879	46814	28624
KL251880	46744	37708
KL251881	46677	42543
KL251882	46368	26998
KL251883	46287	41051
KL251884	46172	21940
KL251885	46024	36709
KL251886	45972	29673
KL251887	45946	27006
KL251888	45926	35025
KL251889	45793	26437
KL251890	45782	28423
KL251891	45666	30920
KL251892	45647	1436
KL251893	45610	5513
KL251894	45556	21371
KL251895	45503	28315
KL251896	45433	18448
KL251897	45425	39126
KL251898	45399	40382
KL251899	45393	31173
KL251900	45311	28487
KL251901	45262	33991
KL251902	45236	32826
KL251903	45132	17429
KL251904	45121	29785
KL251905	44991	33826
KL251906	44622	36833
KL251907	44953	32777
KL251908	44833	42411
KL251909	44623	23799
KL251910	44616	3317
KL251911	44553	23156
KL251912	44513	25737
KL251913	44286	5529
KL251914	44245	28505
KL251915	44234	34858
KL251916	44159	29121
KL251917	43942	29413
KL251918	43928	11511
KL251919	43768	27974
KL251920	43699	39799
KL251921	43453	8610
KL251922	43440	28294
KL251923	43352	24544
KL251924	43139	25144
KL251925	43038	33967
KL251926	43037	25329
KL251927	43035	5387
KL251928	43025	32589
KL251929	42974	19337
KL251930	42879	22336
KL251931	42770	35329
KL251932	42685	26387
KL251933	42638	33559
KL251934	42430	20919
KL251935	42636	23425
KL251936	42578	26285
KL251937	42487	6718
KL251938	42400	17726
KL251939	42388	16917
KL251940	42325	34801
KL251941	42306	5409
KL251942	42256	34530
KL251943	42238	26745
KL251944	42209	27186
KL251945	42172	22892
KL251946	42051	30260
KL251947	42037	10597
KL251948	41838	38497
KL251949	41733	18308
KL251950	41513	27061
KL251951	41243	28201
KL251952	41211	36787
KL251953	41127	28663
KL251954	41050	3558
KL251955	41008	27425
KL251956	40980	757
KL251957	40801	22089
KL251958	40647	22971
KL251959	40393	30317
KL251960	40327	24714
KL251961	40309	6772
KL251962	40135	24007
KL251963	40298	23990
KL251964	40262	29423
KL251965	40224	18521
KL251966	40101	22771
KL251967	40089	27363
KL251968	39841	29470
KL251969	39720	3344
KL251970	39541	16247
KL251971	39528	26141
KL251972	39498	14401
KL251973	39402	2065
KL251974	39308	9339
KL251975	39291	11721
KL251976	39201	301
KL251977	39174	4528
KL251978	39129	7776
KL251979	39129	28872
KL251980	38912	20271
KL251981	38894	16910
KL251982	38875	0
KL251983	38656	7754
KL251984	38585	25950
KL251985	38584	7228
KL251986	38572	27888
KL251987	38538	27139
KL251988	38487	29707
KL251989	38388	33997
KL251990	38385	33173
KL251991	38288	20757
KL251992	38244	28415
KL251993	38174	25765
KL251994	37909	34658
KL251995	37882	28916
KL251996	37830	28206
KL251997	37743	19963
KL251998	37675	24261
KL251999	37536	3286
KL252000	37485	34642
KL252001	37362	25345
KL252002	37262	24179
KL252003	37219	25704
KL252004	37200	11335
KL252005	37124	4857
KL252006	37116	31987
KL252007	37082	9988
KL252008	37055	23272
KL252009	36978	23414
KL252010	36971	29975
KL252011	36836	18296
KL252012	36761	22535
KL252013	36753	33754
KL252014	36742	17698
KL252015	36667	29224
KL252016	36663	28645
KL252017	36662	17197
KL252018	36568	30504
KL252019	36357	15194
KL252020	36319	18789
KL252021	36295	24302
KL252022	35898	25022
KL252023	35895	14363
KL252024	35774	18328
KL252025	35411	1204
KL252026	35392	27061
KL252027	35388	14119
KL252028	35377	24042
KL252029	35192	9431
KL252030	35002	10450
KL252031	34867	24111
KL252032	34830	5755
KL252033	34780	22429
KL252034	34760	29235
KL252035	34627	787
KL252036	34626	21190
KL252037	34370	17241
KL252038	34327	24849
KL252039	34304	17317
KL252040	34260	17733
KL252041	34210	29166
KL252042	34168	21143
KL252043	34106	27686
KL252044	34024	26981
KL252045	34018	21505
KL252046	33947	17431
KL252047	33903	18047
KL252048	33884	33572
KL252049	33817	22514
KL252050	33778	8104
KL252051	33619	30183
KL252052	33606	16821
KL252053	33470	19898
KL252054	33300	20465
KL252055	33236	965
KL252056	32964	13987
KL252057	32880	24411
KL252058	32853	20574
KL252059	32817	12458
KL252060	32712	1231
KL252061	32671	5074
KL252062	32538	14695
KL252063	32498	20399
KL252064	32496	17035
KL252065	32490	27241
KL252066	32484	26775
KL252067	32404	19003
KL252068	32396	16257
KL252069	32264	28158
KL252070	32147	10369
KL252071	32071	1911
KL252072	32029	24855
KL252073	31803	3905
KL252074	31758	27127
KL252075	31748	18378
KL252076	31699	25394
KL252077	31604	19602
KL252078	31555	21730
KL252079	31531	30040
KL252080	31518	25100
KL252081	31463	15509
KL252082	31432	13802
KL252083	31429	23632
KL252084	31365	12788
KL252085	31323	0
KL252086	31318	19068
KL252087	31315	198
KL252088	31217	21938
KL252089	31149	21205
KL252090	31088	26516
KL252091	31084	26342
KL252092	31057	0
KL252093	30958	2952
KL252094	30843	22850
KL252095	30787	19269
KL252096	30547	28568
KL252097	30484	10547
KL252098	30469	25917
KL252099	30424	20690
KL252100	30389	20346
KL252101	30276	16030
KL252102	30194	27123
KL252103	30088	7430
KL252104	29999	21032
KL252105	29997	20181
KL252106	29966	23576
KL252107	29955	24564
KL252108	29940	27497
KL252109	29890	29182
KL252110	29830	23926
KL252111	29774	26806
KL252112	29766	15153
KL252113	29643	20776
KL252114	29583	2303
KL252115	29580	21982
KL252116	29537	28249
KL252117	29516	641
KL252118	29474	3793
KL252119	29468	19245
KL252120	29450	0
KL252121	29434	5076
KL252122	29321	25102
KL252123	29269	13843
KL252124	29101	15210
KL252125	29101	3419
KL252126	29101	14302
KL252127	28952	24842
KL252128	28832	18379
KL252129	28565	20423
KL252130	28553	16585
KL252131	28552	19704
KL252132	28422	21951
KL252133	28402	1393
KL252134	28381	3500
KL252135	28322	22077
KL252136	28258	23676
KL252137	28230	24544
KL252138	28206	25809
KL252139	28171	20656
KL252140	28162	23758
KL252141	28047	19699
KL252142	28026	21073
KL252143	28024	19845
KL252144	28009	16159
KL252145	27895	14816
KL252146	27550	20635
KL252147	27476	24149
KL252148	27408	4574
KL252149	27390	23423
KL252150	27373	217
KL252151	27217	7984
KL252152	27176	27562
KL252153	27067	15853
KL252154	27008	16316
KL252155	27003	11601
KL252156	26946	12456
KL252157	26836	0
KL252158	26748	22485
KL252159	26711	20463
KL252160	26644	19648
KL252161	26587	7873
KL252162	26585	11127
KL252163	26574	3329
KL252164	26475	20214
KL252165	26462	8658
KL252166	26409	13028
KL252167	26360	19524
KL252168	26321	23733
KL252169	26292	8892
KL252170	26262	22204
KL252171	26203	21147
KL252172	26132	0
KL252173	25992	6560
KL252174	25970	12512
KL252175	25961	18149
KL252176	25923	4319
KL252177	25851	14276
KL252178	25786	11686
KL252179	25772	17027
KL252180	25676	1431
KL252181	25664	3281
KL252182	25632	13112
KL252183	25567	2661
KL252184	25450	20668
KL252185	25409	19132
KL252186	25311	24484
KL252187	25251	12679
KL252188	25251	2473
KL252189	25226	16185
KL252190	25099	3059
KL252191	25094	16008
KL252192	25086	16416
KL252193	25051	0
KL252194	25019	20841
KL252195	24977	13557
KL252196	24952	19566
KL252197	24814	6130
KL252198	24792	15404
KL252199	24771	2747
KL252200	24533	3091
KL252201	24467	13766
KL252202	24454	11936
KL252203	24325	14188
KL252204	24322	22410
KL252205	24304	18515
KL252206	24255	9681
KL252207	24135	16860
KL252208	24127	6993
KL252209	24103	2503
KL252210	24052	17246
KL252211	24041	17526
KL252212	23983	7703
KL252213	23949	15922
KL252214	23877	10589
KL252215	23824	11704
KL252216	23779	18718
KL252217	23750	18042
KL252218	23697	157
KL252219	23446	17259
KL252220	23648	3820
KL252221	23539	10563
KL252222	23450	4123
KL252223	23443	5536
KL252224	23369	21568
KL252225	23359	18437
KL252226	23351	18450
KL252227	23254	15438
KL252228	23185	17311
KL252229	23177	8602
KL252230	23127	5853
KL252231	22872	8162
KL252232	22804	18198
KL252233	22801	14357
KL252234	22799	21632
KL252235	22798	12840
KL252236	22786	15447
KL252237	22672	23093
KL252238	22662	11172
KL252239	22560	10483
KL252240	22494	3777
KL252241	22480	14803
KL252242	22441	22000
KL252243	22435	11558
KL252244	22403	1
KL252245	22361	0
KL252246	22300	259
KL252247	22263	7042
KL252248	22203	20726
KL252249	21910	17555
KL252250	22129	15893
KL252251	22000	1705
KL252252	21977	17409
KL252253	21888	4328
KL252254	21862	18037
KL252255	21656	18776
KL252256	21649	17810
KL252257	21596	3006
KL252258	21454	12582
KL252259	21420	9783
KL252260	21287	14238
KL252261	21242	779
KL252262	21229	6312
KL252263	21213	15983
KL252264	21162	0
KL252265	21055	3274
KL252266	21034	20767
KL252267	20999	14718
KL252268	20987	19451
KL252269	20962	16
KL252270	20906	5093
KL252271	20892	14392
KL252272	20796	10448
KL252273	20780	7817
KL252274	20764	19324
KL252275	20752	1988
KL252276	20649	841
KL252277	20622	18925
KL252278	20611	20969
KL252279	20359	18680
KL252280	20488	20154
KL252281	20444	11822
KL252282	20411	18653
KL252283	20330	644
KL252284	20329	12430
KL252285	20317	2440
KL252286	20313	12587
KL252287	20210	18203
KL252288	20010	10011
KL252289	19979	11328
KL252290	19947	12939
KL252291	19926	21691
KL252292	19872	16528
KL252293	19839	6156
KL252294	19719	12413
KL252295	19659	16424
KL252296	19639	22306
KL252297	19590	0
KL252298	19563	1256
KL252299	19488	5404
KL252300	19467	17864
KL252301	19459	2243
KL252302	19428	20597
KL252303	19425	14570
KL252304	19421	18126
KL252305	19395	16800
KL252306	19357	482
KL252307	19298	18551
KL252308	19210	1820
KL252309	19089	14944
KL252310	19042	11568
KL252311	19018	16546
KL252312	19008	11356
KL252313	18978	5645
KL252314	18891	9512
KL252315	18862	15663
KL252316	18853	8319
KL252317	18780	18757
KL252318	18774	12845
KL252319	18726	14911
KL252320	18688	1958
KL252321	18664	4286
KL252322	18616	9412
KL252323	18604	8037
KL252324	18529	4696
KL252325	18414	653
KL252326	18364	17735
KL252327	18352	4744
KL252328	18260	9548
KL252329	18078	8863
KL252330	18002	5226
KL252331	17814	5020
KL252332	17797	12246
KL252333	17770	10748
KL252334	17720	11265
KL252335	17682	20738
KL252336	17616	13911
KL252337	17376	9809
KL252338	17528	6
KL252339	17488	5351
KL252340	17423	17106
KL252341	17319	9385
KL252342	17193	443
KL252343	17062	642
KL252344	16958	1055
KL252345	16889	10939
KL252346	16826	9434
KL252347	16808	7801
KL252348	16784	19446
KL252349	16742	5369
KL252350	16712	2091
KL252351	16615	10768
KL252352	16584	9518
KL252353	16512	7530
KL252354	16487	277
KL252355	16481	20406
KL252356	16392	12973
KL252357	16329	18026
KL252358	16279	1240
KL252359	16206	3783
KL252360	16159	18017
KL252361	16108	1513
KL252362	16075	8159
KL252363	16063	14149
KL252364	16053	14811
KL252365	15988	10089
KL252366	15973	14270
KL252367	15767	17639
KL252368	15906	12490
KL252369	15873	16458
KL252370	15839	15871
KL252371	15686	10415
KL252372	15644	13828
KL252373	15581	0
KL252374	15568	6560
KL252375	15442	15158
KL252376	15352	7949
KL252377	15344	966
KL252378	15328	12115
KL252379	15274	11750
KL252380	15042	887
KL252381	14998	0
KL252382	14850	14201
KL252383	14774	5361
KL252384	14759	0
KL252385	14641	3589
KL252386	14628	1354
KL252387	14610	5148
KL252388	14466	4265
KL252389	14430	12533
KL252390	14299	395
KL252391	14207	10552
KL252392	14010	1981
KL252393	13952	611
KL252394	13802	17561
KL252395	13792	2206
KL252396	13789	3149
KL252397	13661	11668
KL252398	13775	1990
KL252399	13732	5054
KL252400	13678	3997
KL252401	13640	8673
KL252402	13423	4256
KL252403	13403	13681
KL252404	13402	17506
KL252405	13386	7503
KL252406	13378	10296
KL252407	13364	1093
KL252408	13363	9179
KL252409	13358	10601
KL252410	13334	5173
KL252411	13193	12267
KL252412	13123	10395
KL252413	13095	8218
KL252414	13012	13686
KL252415	12999	14254
KL252416	12850	16053
KL252417	12794	4005
KL252418	12742	8882
KL252419	12657	13787
KL252420	12579	8724
KL252421	12524	9294
KL252422	12472	402
KL252423	12433	16193
KL252424	12349	0
KL252425	12286	6073
KL252426	12273	16068
KL252427	12213	77
KL252428	12260	5283
KL252429	12260	7842
KL252430	12244	6541
KL252431	12141	18214
KL252432	12140	12675
KL252433	12125	5325
KL252434	12090	2569
KL252435	12062	9067
KL252436	12024	13826
KL252437	11888	24
KL252438	11846	8413
KL252439	11734	12545
KL252440	11722	0
KL252441	11681	16128
KL252442	11661	14354
KL252443	11582	6738
KL252444	11533	7433
KL252445	11508	10967
KL252446	11429	15982
KL252447	11337	9662
KL252448	11223	9177
KL252449	11132	4195
KL252450	11087	0
KL252451	11086	7775
KL252452	10996	12759
KL252453	10839	1895
KL252454	10728	3791
KL252455	10697	706
KL252456	10676	13766
KL252457	10396	12222
KL252458	10618	6846
KL252459	10491	13488
KL252460	10420	13141
KL252461	10320	13082
KL252462	10241	3565
KL252463	10139	7184
KL252464	10017	11993
KL252465	10008	10393
KL252466	9951	15565
KL252467	9907	506
KL252468	9757	1144
KL252469	9639	3201
KL252470	9590	863
KL252471	9507	2279
KL252472	9468	12120
KL252473	9447	161
KL252474	9341	4992
KL252475	9319	935
KL252476	9151	13926
KL252477	9080	6276
KL252478	9032	9976
KL252479	9018	9286
KL252480	8940	8859
KL252481	8877	11086
KL252482	8768	10568
KL252483	8679	3141
KL252484	8536	1551
KL252485	8510	16826
[truncated: 1,834 more rows]
